# Supplementary material for: Mapping the biosynthetic pathway of a hybrid polyketide-nonribosomal peptide in a metazoan
Source: Nat Commun. 2021 Aug 13;12:4912. doi: 10.1038/s41467-021-24682-9 (PMC8363725; doi:10.1038/s41467-021-24682-9)
Supplement: Supplementary file 3 — Source Data [file 41467_2021_24682_MOESM3_ESM.xlsx]

## Sheet: Figure 3
Nemamide A, 1:	Total peak area per gram worms:			Percentage relative to N2:
	1, Ext. 1	1, Ext. 2	1, Ext. 3	1, Ext. 1	1, Ext. 2	1, Ext. 3	1, mean	1, SEM
N2	5197	7341.6	8464	74.2337	104.867	120.899	100	13.6892
pks-1(reb9[C1_H6685A])	2054.12	2974	3032	29.341	42.4805	43.3089	38.3768	4.52422
pks-1(reb22[A1_G7106E])	181.661	214.286	172.614	2.59483	3.06085	2.46561	2.7071	0.180766
pks-1(reb29[PCP2_S7463A])	0	17.48	0	0	0.249683	0	0.0832278	0.0832278
pks-1(reb11[TE1_S7593A])	0	0	0	0	0	0	0	0
pks-1(reb13[TE1_S7593C])	0	0	0	0	0	0	0	0
Nemamide B, 2:	Total peak area per gram worms:			Percentage relative to N2:
	2, Ext. 1	2, Ext. 2	2, Ext. 3	2, Ext. 1	2, Ext. 2	2, Ext. 3	2, mean	2, SEM
N2	5187.5	4105.5	5520	105.06	83.1466	111.794	100	8.64803
pks-1(reb9[C1_H6685A])	1226.67	1948	1248	24.843	39.4518	25.2751	29.8567	4.79921
pks-1(reb22[A1_G7106E])	102.768	0	128.189	2.08131	0	2.59615	1.55915	0.793617
pks-1(reb29[PCP2_S7463A])	0	0	0	0	0	0	0	0
pks-1(reb11[TE1_S7593A])	0	0	0	0	0	0	0	0
pks-1(reb13[TE1_S7593C])	0	0	0	0	0	0	0	0

## Sheet: Figure 4e
Intermediate 3:	Total peak area per gram worms:					Percentage relative to N2:
	3, Ext. 1	3, Ext. 2	3, Ext. 3	3, Ext. 4	3, Ext. 5	3, Ext. 1	3, Ext. 2	3, Ext. 3	3, Ext. 4	3, Ext. 5	3, mean	3, SE
N2	0	0	0			0	0	0			0	0
pkal-1(reb28)	582.37	593.466	756.789	645.978	688.171	8.31854	8.47704	10.8099	9.22711	9.8298	9.33249	0.45832
nemt-1(reb15)	0	0	0			0	0	0			0	0
pkal-1(reb28);nemt-1(reb15)	0	0	0			0	0	0			0	0
Intermediate 7:	Total peak area per gram worms:					Percentage relative to N2:
	7, Ext. 1	7, Ext. 2	7, Ext. 3	7, Ext. 4	7, Ext. 5	7, Ext. 1	7, Ext. 2	7, Ext. 3	7, Ext. 4	7, Ext. 5	7, mean	7, SE
N2	0	0	0			0	0	0			0	0
pkal-1(reb28)	0	0	0	0	0	0	0	0	0	0	0	0
nemt-1(reb15)	1384.6	1195.1	432.01			19.7776	17.0707	6.17081			14.3397	4.15852
pkal-1(reb28);nemt-1(reb15)	983.4	3034.4	1527.9			14.0468	43.3432	21.8244			26.4048	8.76174
Intermediate 8:	Total peak area per gram worms:					Percentage relative to N2:
	8, Ext. 1	8, Ext. 2	8, Ext. 3	8, Ext. 4	8, Ext. 5	8, Ext. 1	8, Ext. 2	8, Ext. 3	8, Ext. 4	8, Ext. 5	8, mean	8, SE
N2	0	0	0			0	0	0			0	0
pkal-1(reb28)	0	0	0	0	0	0	0	0	0	0	0	0
nemt-1(reb15)	993.5	280.1	240.4			14.1911	4.00093	3.43386			7.20863	3.49507
pkal-1(reb28);nemt-1(reb15)	0	0	0			0	0	0			0	0

## Sheet: Supp. Figure 3
Nemamide A, 1:	Total peak area per gram worms:			Percentage relative to N2:
	1, Ext. 1	1, Ext. 2	1, Ext. 3	1, Ext. 1	1, Ext. 2	1, Ext. 3	1, mean	1, SEM
N2	5197	7341.6	8464	74.2337	104.867	120.899	100	16.7658
nrps-1(reb8[ACP7_S307V])	0	0		0	0		0	0
nrps-1(reb32[A2_G964D]	1359	840		19.4119	11.9985		15.7052	3.70668
nrps-1(reb31[A3_G2337D])	245	132		3.49957	1.88548		2.69252	0.807043
nrps-1(reb10[C3_H1486A])	0	0		0	0		0	0
nrps-1(gk186409[C4_S1934N])	0	0		0	0		0	0
nrps-1(reb12[TE2_S2803A])	0	0		0	0		0	0
Intermediate 3:	Total peak area per gram worms:			Percentage relative to N2:
	3, Ext. 1	3, Ext. 2	3, Ext. 3	3, Ext. 1	3, Ext. 2	3, Ext. 3	3, mean	3, SEM
N2	0	0	0	0	0	0	0	0
nrps-1(reb8[ACP7_S307V])	603.1	608.7		8.61465	8.69464		8.65464	0.039995
nrps-1(reb32[A2_G964D]	528	601		7.54192	8.58465		8.06329	0.521364
nrps-1(reb31[A3_G2337D])	451	429		6.44206	6.12781		6.28494	0.157123
nrps-1(reb10[C3_H1486A])	230.4	138.1		3.29102	1.97261		2.63182	0.659204
nrps-1(gk186409[C4_S1934N])	502.8	226.1		7.18197	3.2296		5.20578	1.97618
nrps-1(reb12[TE2_S2803A])	140.4	187.9		2.00547	2.68395		2.34471	0.339244
Intermediate 4:	Total peak area per gram worms:			Percentage relative to N2:
	4, Ext. 1	4, Ext. 2	4, Ext. 3	4, Ext. 1	4, Ext. 2	4, Ext. 3	4, mean	4, SEM
N2	0	0	0	0	0	0	0	0
nrps-1(reb8[ACP7_S307V])	0	0		0	0		0	0
nrps-1(reb32[A2_G964D]	0	0		0	0		0	0
nrps-1(reb31[A3_G2337D])	348	361		4.97081	5.1565		5.06366	0.0928456
nrps-1(reb10[C3_H1486A])	42.8	141.4		0.611353	2.01975		1.31555	0.704199
nrps-1(gk186409[C4_S1934N])	197.1	161.9		2.81537	2.31257		2.56397	0.251397
nrps-1(reb12[TE2_S2803A])	134.9	171.8		1.9269	2.45398		2.19044	0.263539
Intermediate 5:	Total peak area per gram worms:			Percentage relative to N2:
	5, Ext. 1	5, Ext. 2	5, Ext. 3	5, Ext. 1	5, Ext. 2	5, Ext. 3	5, mean	5, SEM
N2	0	0	0	0	0	0	0	0
nrps-1(reb8[ACP7_S307V])	0	0		0	0		0	0
nrps-1(reb32[A2_G964D]	0	0		0	0		0	0
nrps-1(reb31[A3_G2337D])	38	48		0.54279	0.685629		0.61421	0.0714197
nrps-1(reb10[C3_H1486A])	0	0		0	0		0	0
nrps-1(gk186409[C4_S1934N])	908.4	478.5		12.9755	6.83487		9.9052	3.07033
nrps-1(reb12[TE2_S2803A])	277	194.7		3.95665	2.78108		3.36887	0.587784
Intermediate 6:	Total peak area per gram worms:			Percentage relative to N2:
	6, Ext. 1	6, Ext. 2	6, Ext. 3	6, Ext. 1	6, Ext. 2	6, Ext. 3	6, mean	6, SEM
N2	0	0	0	0	0	0	0	0
nrps-1(reb8[ACP7_S307V])	0	0		0	0		0	0
nrps-1(reb32[A2_G964D]	0	0		0	0		0	0
nrps-1(reb31[A3_G2337D])	0	0		0	0		0	0
nrps-1(reb10[C3_H1486A])	0	0		0	0		0	0
nrps-1(gk186409[C4_S1934N])	384.7	224.7		5.49503	3.2096		4.35232	1.14272
nrps-1(reb12[TE2_S2803A])	88.6	44.1		1.26556	0.629922		0.94774	0.317818

## Sheet: Supp. Figure 20
	C8:0			C10:0			C12:0			C14:0			C16:0
[Substrate] μM	Trial 1	Trial 2	Trial 3	Trial 1	Trial 2	Trial 3	Trial 1	Trial 2	Trial 3	Trial 1	Trial 2	Trial 3	Trial 1	Trial 2	Trial 3
7.8125														0.0125846	0.0121291
15.625											0.0249019	0.0311438		0.0233033	0.0177234
31.25		-0.0061665	-0.0007186	0.0100825	0.00568643	0.00712435		0.00413115	0.00829658	0.0489634	0.0398664	0.0409129	0.0286305
62.5	0.00024382	-0.0034811	-0.0016922	0.014765	0.0117276	0.015185	0.00911592	0.012253	0.00998809	0.0586233	0.0576806	0.0635454	0.0231736	0.0330123	0.0264297
100				0.0183333	0.0199407	0.0190098	0.0127194	0.0128541	0.0129295	0.0635799	0.0588589	0.0609815
200	-0.0028574	-0.000526	-0.0009686	0.0363358	0.0356759	0.0401758	0.0179037	0.0124288	0.0165824	0.0753911	0.062824	0.0546866	0.0372664	0.0298628	0.028531
300
500	0.00357029			0.0635315	0.0588275	0.0641355	0.0215666						0.0300434
1000	0.0107436	-0.0010762	0.00976181	0.0801692	0.073003	0.0781444	0.0318397	0.0171364	0.0248023
Km (mM)	C8:0	C10:0	C12:0	C14:0	C16:0
Trial 1		447.5	111.3	22.58	8.241
Trial 2		407.9	51.57	25.88	9.512
Trial 3		377.7	90.95	16.88	8.36
Mean	N.D.	411.033	84.6067	21.78	8.70433
SEM	N.D.	20.2103	17.5318	2.62869	0.405292
kcat (s-1)	C8:0	C10:0	C12:0	C14:0	C16:0
Trial 1		0.0492	0.0136	0.0333	0.0132
Trial 2		0.0398	0.0068	0.0283	0.0131
Trial 3		0.042	0.0079	0.0257	0.0117
Mean	N.D.	0.0436667	0.00943333	0.0291	0.0126667
SEM	N.D.	0.00283862	0.00210739	0.0022301	0.000484195
kcat / Km (s-1 * M-1)	C8:0	C10:0	C12:0	C14:0	C16:0
Trial 1		105.6	78.9	1363.4	1596.9
Trial 2		97.6	131.7	1092.3	1377.3
Trial 3		111.2	87.2	1520.2	1404.4
Mean	N.D.	104.8	99.2667	1325.3	1459.53
SEM	N.D.	3.94631	16.3927	124.984	69.1274
